# Supplementary material for: Maintenance of Stem Cell Niche Integrity by a Novel Activator of Integrin Signaling
Source: PLoS Genet. 2016 May 18;12(5):e1006043. doi: 10.1371/journal.pgen.1006043 (PMC4871447; doi:10.1371/journal.pgen.1006043)
Supplement: S1 Video — 3D projection rendered from confocal z-stack images of control testis stained with Vasa (green), FasIII and fusome (1B1) antibodies (red). Arrows point to the hub as visualized by Fas III staining clustered at the apical tip. (ZIP) [file pgen.1006043.s008.zip]

Archive with 1 entries (1 files):
- wildtype_20fps.avi
