# Supplementary material for: Maintenance of Stem Cell Niche Integrity by a Novel Activator of Integrin Signaling
Source: PLoS Genet. 2016 May 18;12(5):e1006043. doi: 10.1371/journal.pgen.1006043 (PMC4871447; doi:10.1371/journal.pgen.1006043)
Supplement: S2 Video — 3D projection rendered from confocal z-stack images of shv1 mutant testis stained with Vasa (green), FasIII and fusome (1B1) antibodies (red). Arrows point to the “pulled” hub stained by Fas III. (ZIP) [file pgen.1006043.s009.zip]

Archive with 1 entries (1 files):
- shv mutant_20fps.avi
